# Supplementary material for: Impact of Short-Term Exposure to Extreme Temperatures on Mortality: A Multi-City Study in Belgium
Source: Int J Environ Res Public Health. 2022 Mar 22;19(7):3763. doi: 10.3390/ijerph19073763 (PMC8997565; doi:10.3390/ijerph19073763)
Supplement: Supplementary file 1 [file ijerph-19-03763-s001.zip]

Archive with 1 entries (1 files):
- ijerph-1613281-supplementary.pdf
